# Supplementary material for: Crucial Residues of C-Terminal Oligopeptide C60 to Improve the Yield of Prebiotic Xylooligosaccharides by Truncated Mutation
Source: Foods. 2022 Mar 18;11(6):862. doi: 10.3390/foods11060862 (PMC8954191; doi:10.3390/foods11060862)
Supplement: Supplementary file 1 [file foods-11-00862-s001.zip]

Archive with 1 entries (1 files):
- foods-1618651-supplementary.pdf
